# Supplementary material for: TIM-3/Galectin-9 Immune Axis in Colorectal Cancer in Relation to KRAS, NRAS, BRAF, PIK3CA, AKT1 Mutations, MSI Status, and the Cytokine Milieu
Source: Int J Mol Sci. 2025 Jul 14;26(14):6735. doi: 10.3390/ijms26146735 (PMC12295348; doi:10.3390/ijms26146735)
Supplement: Supplementary file 1 [file ijms-26-06735-s001.zip]

Archive with 1 entries (1 files):
- ijms-3627231-supplementary.pdf
